# Supplementary material for: Exploring Less Invasive Visual Surveys to Assess the Spatial Distribution of Endangered Mediterranean Trout Population in a Small Intermittent Stream
Source: Biology (Basel). 2023 Jul 13;12(7):1000. doi: 10.3390/biology12071000 (PMC10376087; doi:10.3390/biology12071000)
Supplement: Supplementary file 1 [file biology-12-01000-s001.zip]

Archive with 1 entries (1 files):
- biology-2485964-supplementary.pdf
